# Supplementary material for: inPOSE: A Flexible Toolbox for Chromosomal Cloning and Amplification of Bacterial Transgenes
Source: Microorganisms. 2022 Jan 21;10(2):236. doi: 10.3390/microorganisms10020236 (PMC8875745; doi:10.3390/microorganisms10020236)
Supplement: Supplementary file 1 [file microorganisms-10-00236-s001.zip]

Archive with 4 entries (4 files):
- Table S2.xlsx
- Table S3.xlsx
- TableS1.xlsx
- Supplement_v3 UNMARKED.pdf
