# Supplementary material for: inPOSE: A Flexible Toolbox for Chromosomal Cloning and Amplification of Bacterial Transgenes
Source: Microorganisms. 2022 Jan 21;10(2):236. doi: 10.3390/microorganisms10020236 (PMC8875745; doi:10.3390/microorganisms10020236)
Supplement: Supplementary file 1 [file microorganisms-10-00236-s001.zip › Table S2.xlsx]

## Sheet: Sheet1
Table S2. Yields of recombinants obtained by recombineering of SpR, CmR, vioABCDE:SpR and vioABCDE:KmR cassettes into strains harboring single and double copies of targeted IS element
		Strain	IS element tpe	No. of target IS elements in genome	Linear DNA type	ng DNA used	Total colonies per ml	PCR positive colonies	% of positive colonies	Calculated correct colony no.	Absolute yield of integration (recombinant/ ng DNA)
		MDS42.IS1	IS1	1	IS1::SpR/short homology	100	2064	10 out of 10	100	2064	20.64
		MDS42.IS1	IS1	1	IS1::SpR/long homology	100	26880	10 out of 10	100	26880	268.8
		MDS39R	IS1	2	IS1::SpR/short homology	100	31300	5 out of 10	50	15650	156.5
		MDS30	IS3	1	IS3::SpR	100	920	10 out of 10	100	920	9.2
		BLK09	IS3	2	IS3::SpR	100	272	10 out of 10	100	272	2.72
		MDS27	IS3	2	IS3::SpR	100	860	10 out of 10	100	860	8.6
		MDS42.IS1	IS1	1	IS1::VioAESpR	450	2400	6 out of 8	75	1800	4
		MDS42.IS1	IS1	1	IS1::VioAEKmR	400	1010	20 out of 20	100	1010	2.525
		MDS39R	IS1	2	IS1::VioAESpR	450	1690	7 out of 20	35	591.5	1.31444
		MDS39R	IS1	2	IS1::VioAEKmR	400	3400	13 out of 20	65	2210	5.525
		MDS30	IS3	1	IS3::VioAESpR	1000	10	3 out of 10	30	3	0.003
		MDS30	IS3	1	IS3::VioAEKmR	750	4060	10 out of 10	100	4060	5.41333
		BLK09	IS3	2	IS3::VioAESpR	1000	5090	4 out of 20	20	1018	1.018
		BLK09	IS3	2	IS3::VioAEKmR	750	630	13 out of 20	65	409.5	0.546
		BLK16	IS3	2	IS3::VioAESpR	1000	3820	15 out of 20	75	2865	2.865
		BLK16	IS3	2	IS3::VioAEKmR	750	3350	10 out of 20	50	1675	2.23333
		MDS27	IS3	2	IS3::VioAESpR	1000	450	5 out of 20	25	112.5	0.1125
		MDS27	IS3	2	IS3::VioAEKmR	750	900	9 out of 20	45	405	0.54
		MDS42.IS1	IS1	1	IS1:SpR	107.6	1642	10 out of 10	100	1642	15.2602
		MDS42.IS1	IS1	1	IS1:CmR	123.8	89	10 out of 10	100	89	0.718901
		MDS39R	IS1	2	IS1:SpR	107.6	2160	5 out of 6	83.33	1799.93	16.728
		MDS39R	IS1	2	IS1:CmR	123.8	81	3 out of 6	49.99	40.4919	0.327075
