# Supplementary material for: inPOSE: A Flexible Toolbox for Chromosomal Cloning and Amplification of Bacterial Transgenes
Source: Microorganisms. 2022 Jan 21;10(2):236. doi: 10.3390/microorganisms10020236 (PMC8875745; doi:10.3390/microorganisms10020236)
Supplement: Supplementary file 1 [file microorganisms-10-00236-s001.zip › Table S3.xlsx]

## Sheet: Sheet2
Table S3. Yields of recombinants obtained by CRISPR/Cas9-assisted recombineering of SpR, KmR, gfp and vioABCDE:KmR cassettes into strains harboring single and double copies of targeted IS element
		Strain	IS element type	No. of target IS elements in genome	System	Linear DNA type	ng DNA used	Total colonies per ml	PCR-verified single positive colonies	PCR-verified double positive colonies	% of positive colonies	Total correct colonies	Absolute yield of integration (recombinants/ng DNA)
		MDS42.IS1	IS1	1	NO-SCAR-IS1	IS1:KmR	100	87	10 out of 10	NA	100	87	0.87
		MDS42.IS1	IS1	1	NO-SCAR-IS1	IS1:KmR	100	97	10 out of 10	NA	100	97	0.97
		MDS30	IS3	1	NO-SCAR-IS3	IS3:KmR	200	286	10 out of 10	NA	100	286	1.43
		MDS30	IS3	1	NO-SCAR-IS3	IS3:KmR	200	1114	4 out of 10	NA	40	445.6	2.228
		MDS42.IS1	IS1	1	pORTMAGE-2/pCas9-IS1	IS1:SpR	100	5360	10 out of 10	NA	100	5360	53.6
		MDS42.IS1	IS1	1	pORTMAGE-2/pCas9-IS1	IS1:SpR	100	9160	10 out of 10	NA	100	9160	91.6
		MDS30	IS3	1	pORTMAGE-2/pCas9-IS3	IS3:SpR	100	800	10 out of 10	NA	100	800	8
		MDS30	IS3	1	pORTMAGE-2/pCas9-IS3	IS3:SpR	100	730	10 out of 10	NA	100	730	7.3
		MDS42.IS1	IS1	1	NO-SCAR-IS1	IS1:GFP	100	636000	3 out of 30	NA	10	63600	636
		MDS42.IS1	IS1	1	NO-SCAR-IS1	IS1:GFP	100	426000	2 out of 65	NA	3.07692	13107.7	131.077
		MDS42.IS1	IS1	1	NO-SCAR-IS1	IS1:GFP	100	410000	3 out 0f 50	NA	6	24600	246
		MDS30	IS3	1	pORTMAGE-2/pCas9-IS3	IS3:GFP	100	5440	1 out of 20	NA	5	272	2.72
		MDS30	IS3	1	pORTMAGE-2/pCas9-IS3	IS3:GFP	100	6820	2 out of 10	NA	20	1364	13.64
		MDS30	IS3	1	pORTMAGE-2/pCas9-IS3	IS3:GFP	100	2760	3 out of 40	NA	7.5	207	2.07
		MDS30	IS3	1	NO-SCAR-IS3	IS3:VioABCDE-KmR	600	62	6 out of 10	NA	60	37.2	0.062
		MDS42.IS1	IS3	1	NO-SCAR-IS3	IS3:VioABCDE-KmR	750	2520	15 out of 20	NA	75	1890	2.52
		MDS39R	IS1	2	pORTMAGE-2/pCas9-IS1	IS1:SpR	100	1780	NA	2 out of 10	20	356	3.56
		MDS39R	IS1	2	pORTMAGE-2/pCas9-IS1	IS1:SpR	100	340	NA	3 out of 10	30	102	1.02
		MDS27	IS3	2	pORTMAGE-2/pCas9-IS3	IS3:SpR	100	210	NA	6 out of 10	60	126	1.26
		BLK16	IS3	2	pORTMAGE-2/pCas9-IS3	IS3:SpR	100	1330	NA	15 out of 20	75	997.5	9.975
		MDS27	IS3	2	NO-SCAR-IS3	IS3:VioABCDE-KmR	750	400	NA	1 out of 13	7.6	30.4	0.0405333
		MDS39R	IS3	2	NO-SCAR-IS3	IS3:VioABCDE-KmR	750	764	NA	1 out of 20	5	38.2	0.0509333
