# Supplementary material for: inPOSE: A Flexible Toolbox for Chromosomal Cloning and Amplification of Bacterial Transgenes
Source: Microorganisms. 2022 Jan 21;10(2):236. doi: 10.3390/microorganisms10020236 (PMC8875745; doi:10.3390/microorganisms10020236)
Supplement: Supplementary file 1 [file microorganisms-10-00236-s001.zip › TableS1.xlsx]

## Sheet: Sheet1
name	sequence
Km13fw	GTCAAGAAGGCGATAGAAGGCG
Km96rev	GGCGAATGGGCTGACCG
Sp347fw	GCTGGACCTACCAAGGCAAC
Sp439rev	TGCAGGTATCTTCGAGCCAG
lacZ110fw	CCGTCGATATTCAGCCATGTGC
lacZ200rev	TCAGCCGCTACAGTCAACAG
Sp110fw	CTAGCTTCAAGTATGACGGGCTG
IS1D4	aagccttacgcgaagcga
YeaE3	ACGCTCCTGAGATTACA
IS1ASpF	GATGGTGTTTTTGAGGTGCTCCAGTGGCTTCTGTTTCTATTTAACGACCCTGCCCTG									pCDM4
IS1ASpR	TGACTTTGTCATGCAGCTCCACCGATTTTGAGAACGACAGCAAGGGAGAAAGGCGGAACAG									pCDM4
IS1ACmR_F	ATGGTGTTTTTGAGGTGCTCCAGTGGCTTCTGTTTCTATAACAGGTTGAACTGCGGATC									pSG76CS
IS1ACmR_R	TGACTTTGTCATGCAGCTCCACCGATTTTGAGAACGACAGCCTGTGACGGAAGATCACTTCG									pSG76CS
IS1Sp100F	CCAGTGGCTTCTGTTTCTATCAGCTGTCCCTCCTGTTCAGCTACTGACGGGGTGGTGCGTAACGGCAAAAGCACCGCCGGACATCAGCGCTATCTCTGCTTATTTAACGACCCTGCCCTG
IS1Sp100R	ACTTTGTCATGCAGCTCCACCGATTTTGAGAACGACAGCGACTTCCGTCCCAGCCGTGCCAGGTGCTGCCTCAGATTCAGGTTATGCCGCTCAATTCGCAACTTTGTATGTGTCCGCAGC
IS3SpF	TCAGAGGTGACTCACATGACAAAAACAGTATCAACCAGTACTATTTAACGACCCTGCCCTG
IS3SpR	CACACCAACTGTGCCGCCGCCACCGATTGTAATCACATTCGACCGAGTGAGCTGGCTATTTG
IS3flanking1	CCTAAATTAGCGCCCGTTCC
IS3flanking2	TTAATCGTGGTGTGGTAGAAGG
pKdSeq5	CAGTGAATGGGGGTAAATGGC
pKDseq3	ACCACCGCGCTACTGC
pKD1	tttataacctccttagagctcga
IS1noScarFwd	GTGCGTACCGGGTTGAGAAGgttttagagctagaaatagcaag
pKD2	ccaattgtccatattgcatca
IS1noScarRev	CTTCTCAACCCGGTACGCACgtgctcagtatctctatcactga
IS1noScarCheckR	ACCTTCTCAACCCGGTACG
IS3noScarFwd	CTGCGACAGCGTTGTCCTCGgttttagagctagaaatagcaag
IS3noScarRev	CGAGGACAACGCTGTCGCAGgtgctcagtatctctatcactga
IS3noScarCheckR	AACCGAGGACAACGCTG
IS1_Ssp_up	aatATTTAGTGTATGATGGTGTTTTTG
IS1_Xho_Rev	TCAAACTCGAGTCGCCATAGTGCG
IS1_Xho_Fwd	GGCGACTCGAGTTTGACGTGGTGATATGG
IS1_Ssp_Dn	aatATTGATAGTGTTTTATGTTCAG
pSTA-F	ccagttcgatgtaacccact
pSTA-R	ggatctgaggttcttatggct
T7 universal	taatacgactcactataggg
IS3_Ssp_up	aatATTCGCCTGAATTTCGC
IS3_Xho_Rev	cCTCGAGCGCAGATTATGCCGC
IS3_Xho_Fwd	tctgcgCTCGAGGTTGCTGCTACG
IS3_Ssp_Dn	aatATTGTTCCGGACTGAG
IS1VioFwd	CAATCTGCTCTGATGCCGCACGAGTTTGACGTGGTGATATGG
IS1VioRev	CAGCTCATTTCTTAAGTCTCCCGACTGCGGCCTGAG
pUTLIQfwd	GAGACTTAAGAAATGAGCTG
VioCendRev2	GCGCCTGTTTCAGTTGGCTGG
VioCendfw	GGTACAAGATAGGGAGG GTCAAC
pUTLIQRev7	AGTCTTTCGACTGAGCCTTTC
VioARev	GTGAACGGATACACCTC GCTC
IS3VioFwd	CAATCTGCTCTGATGCCGCACGAGGTTGCTGCTACGATAATG
IS3VioRev	CAGCTCATTTCTTAAGTCTCATCCCGTTCTGCCAGC
SmFw	CTTACGTTGTCCCGCATTTGG
SmRev	ATATCACTGTGTGGCTTCAGG
TetR1	cactagagaacatactggcta
pSTKF	GTCTGTTGTGCCCAGTCATAG
Km_HindIII_Fwd	GGAAGCTT-AGGATCGTTTCGCATGATTG
Km_HindIII_Rev	GGAAGCTT-GACGGTATCGAACCCCAGAG
pCas9Fwd	CAGCTAGGAGGTGACTGAAG
pCas9Rev	GGACGATCACACTACTCTTC
IS1_SPC_Chek_Rev	CTTCTCAACCCGGTACGCAC
IS1-SPC1	AAACTGATTTTCTGGTGCGTACCGGGTTGAGAAGG
IS1-SPC2	AAAACCTTCTCAACCCGGTACGCACCAGAAAATCA
SPC-IS3-Fwd-long	aaacTCCGCCAACACTGCGACAGCGTTGTCCTCGg
SPC-IS3-Rev-long	aaaacCGAGGACAACGCTGTCGCAGTGTTGGCGGA
SPC-IS3-Fwd-short	aaacCTGCGACAGCGTTGTCCTCGg
SPC-IS3-Rev-short	aaaacCGAGGACAACGCTGTCGCAG
IS3_SPC_Chek_Rev	gctctaaaacCGAGGACAACG
InsAfw	cgcATGctcGTGGCTTCTGTTTCTATCAG
InsArev	gcttcttcAAGTGACGTAAAATCGTG
InsBfw	CGTCACTTgaagaagCTCAGGCCGCAG
InsBrev	ttcggatccTTATTGATAGTGTTTTATGTTCAG
pZA31rev	TACGCATGCGGTACCTT
pZA31fw	ctaggatccATAAGCTTAATTAGCTGAGTCTAGAG
tetP5	ACTGAGCACATCAGCAGGAC
IS1/1	tgagaacgacagcgac
pSToriF	acctagGCTTGGCACTGGCTGATC
pSToriR	gattaatACAGCGTTTGCGACATCC
tnp3rev	ACGCAGAACACGGCACATAG
pZArev	TCTAGGGCGGCGGATTTGTC
Ecob1028fw	tctgaattcaccgggcgtaataaggtgg
Bamb1028rev	tgtggaTCCAGTCCGGCAAGATAATCG
pSGR	CACATACGATTTAGGTGACACT
Ap1	cctccatccagtctattaattgtt
CEKG2B:	GGCCACGCGTCGACTAGTACNNNNNNNNNNACGCC
CEKG4:	GGCCACGCGTCGACTAGTAC
SpRVioIntFw	AGAGAAGATTTTCAGCCTGATACAGATTAAATCAGAACGCCTATTTAACGACCCTGCCCTG
SpRVioIntRev	TTTCGTTTTATTTGATGCCTGGCAGTTCCCTACTCTCGCACCGAGTGAGCTGGCTATTTG
KmRVioIntFw	AGAGAAGATTTTCAGCCTGATACAGATTAAATCAGAACGCAGCCATGAGGGTTTAGTTCG
KmRVioIntRev	TTTCGTTTTATTTGATGCCTGGCAGTTCCCTACTCTCGCACCTGTTATCCCTAGCGGATC
